# Supplementary material for: Eco-Friendly Synthesis of Chitosan–Fatty Acid Nano Micelles and Their Differential Antibacterial Activity Against Escherichia coli and Bacillus subtilis
Source: J Funct Biomater. 2025 Oct 7;16(10):373. doi: 10.3390/jfb16100373 (PMC12565488; doi:10.3390/jfb16100373)
Supplement: Supplementary file 1 [file jfb-16-00373-s001.zip]

Archive with 1 entries (1 files):
- jfb-3814499-supplementary.pdf
